# Supplementary material for: Effect of Frozen-Thawed Embryo Transfer on the Metabolism of Children in Early Childhood
Source: J Clin Med. 2023 Mar 16;12(6):2322. doi: 10.3390/jcm12062322 (PMC10057347; doi:10.3390/jcm12062322)
Supplement: Supplementary file 1 [file jcm-12-02322-s001.zip]

Archive with 3 entries (3 files):
- Supplementary Figure S1.pdf
- Supplementrary Figure S3.pdf
- Supplementray Figrue S2.pdf
